# Supplementary material for: HIV-1 envelope glycoprotein modulates CXCR4 clustering and dynamics on the T cell membrane
Source: eLife. 2026 May 12;15:RP110354. doi: 10.7554/eLife.110354 (PMC13167113; doi:10.7554/eLife.110354)
Supplement: Figure 1—figure supplement 1—source data 1. [file elife-110354-fig1-figsupp1-data1.zip]

Archive with 4 entries (3 files):
- Figure 1-Figure supplement 1-Source data 1/
- __MACOSX/._Figure 1-Figure supplement 1-Source data 1
- Figure 1-Figure supplement 1-Source data 1/Figure 1-Figure supplement 1-Source data 1.jpg
- __MACOSX/Figure 1-Figure supplement 1-Source data 1/._Figure 1-Figure supplement 1-Source data 1.jpg
