# Supplementary material for: HIV-1 envelope glycoprotein modulates CXCR4 clustering and dynamics on the T cell membrane
Source: eLife. 2026 May 12;15:RP110354. doi: 10.7554/eLife.110354 (PMC13167113; doi:10.7554/eLife.110354)
Supplement: Figure 1—figure supplement 1—source data 3. [file elife-110354-fig1-figsupp1-data3.zip]

Archive with 4 entries (3 files):
- Figure 1-Figure supplement 1-Source data 3/
- __MACOSX/._Figure 1-Figure supplement 1-Source data 3
- Figure 1-Figure supplement 1-Source data 3/FIG S1 B 416 MM 2023-04-19 11h55m03s(Composite) (1).tif
- __MACOSX/Figure 1-Figure supplement 1-Source data 3/._FIG S1 B 416 MM 2023-04-19 11h55m03s(Composite) (1).tif
