# Supplementary material for: HIV-1 envelope glycoprotein modulates CXCR4 clustering and dynamics on the T cell membrane
Source: eLife. 2026 May 12;15:RP110354. doi: 10.7554/eLife.110354 (PMC13167113; doi:10.7554/eLife.110354)
Supplement: Figure 1—figure supplement 2—source data 1. [file elife-110354-fig1-figsupp2-data1.zip]

Archive with 6 entries (5 files):
- Figure 2-Figure supplement 1-Source data 1/
- __MACOSX/._Figure 2-Figure supplement 1-Source data 1
- Figure 2-Figure supplement 1-Source data 1/416 MM 2023-10-02 14h47m03s.tif
- __MACOSX/Figure 2-Figure supplement 1-Source data 1/._416 MM 2023-10-02 14h47m03s.tif
- Figure 2-Figure supplement 1-Source data 1/416 MM 2023-10-02 14h44m01s.tif
- __MACOSX/Figure 2-Figure supplement 1-Source data 1/._416 MM 2023-10-02 14h44m01s.tif
