# Supplementary material for: HIV-1 envelope glycoprotein modulates CXCR4 clustering and dynamics on the T cell membrane
Source: eLife. 2026 May 12;15:RP110354. doi: 10.7554/eLife.110354 (PMC13167113; doi:10.7554/eLife.110354)
Supplement: Figure 1—figure supplement 2—source data 3. [file elife-110354-fig1-figsupp2-data3.zip]

Archive with 8 entries (7 files):
- Figure 1-Figure supplement 2-Source data 3/
- __MACOSX/._Figure 1-Figure supplement 2-Source data 3
- Figure 1-Figure supplement 2-Source data 3/416 MM 2022-07-19 16h08m23s.tif
- __MACOSX/Figure 1-Figure supplement 2-Source data 3/._416 MM 2022-07-19 16h08m23s.tif
- Figure 1-Figure supplement 2-Source data 3/416 MM 2022-07-18 13h21m06s.tif
- __MACOSX/Figure 1-Figure supplement 2-Source data 3/._416 MM 2022-07-18 13h21m06s.tif
- Figure 1-Figure supplement 2-Source data 3/pLCK Adri 15.07.22.tif
- __MACOSX/Figure 1-Figure supplement 2-Source data 3/._pLCK Adri 15.07.22.tif
